# Supplementary material for: Capturing the Value of Vaccination within Health Technology Assessment and Health Economics—Practical Considerations for Expanding Valuation by Including Key Concepts
Source: Vaccines (Basel). 2024 Jul 15;12(7):773. doi: 10.3390/vaccines12070773 (PMC11281546; doi:10.3390/vaccines12070773)
Supplement: Supplementary file 1 [file vaccines-12-00773-s001.zip]

Archive with 2 entries (2 files):
- Supplementary Materials S1.pdf
- Supplementary Materials S2-S4.pdf
